# Supplementary material for: Genome-wide and comparative phylogenetic analysis of senescence-associated NAC transcription factors in sunflower (Helianthus annuus)
Source: BMC Genomics. 2021 Dec 14;22:893. doi: 10.1186/s12864-021-08199-5 (PMC8670195; doi:10.1186/s12864-021-08199-5)
Supplement: Supplementary file 1 — Additional file 1. Sunflower NAC TF. Identified Sunflower NAC TF in Heliagene database and their orthologs groups based on phylogenetic studies of NAC proteins sequences. The table contains information about the transmembrane domains and other non NAC domains for each gene. [file 12864_2021_8199_MOESM1_ESM.xlsx]

## Sheet: Supplementary material 1 
Genome-Wide and Comparative Phylogenetic Analysis of Senescence-Associated NAC Transcription Factors in Sunflower (Helianthus annuus)
Bengoa Luoni Sofia A. (1), Cenci Alberto (2), Moschen Sebastian (3), Nicosia Salvador (1), Radonic Laura M. (1), Sabio y Garcia Julia (1), Langlade Nicolas B. (4), Vile Denis (5), Vazquez Rovere Cecilia (1) and Fernandez Paula (1)*. (1) Instituto de Agrobiotecnología y Biología Molecular, INTA-Castelar, Buenos Aires, Argentina. (2) Bioversity International, Montpellier, France (3) Estación Experi…
Additional file 1: Sunflower NAC TF
V2 annotation	Orthologue group	Name	Chr	start	end	strand	Length (bp)	N.º exons	MW(g/mol)	Ct-domain	NAC-domain		Nt-domain	TranMB-domain
											start	end		start	end
HanXRQr2_Chr01g0021971	OG-NAC-1a	Ha_NAC011	chr01	86406032	86408757	-	2725	3	32674		11	137
HanXRQr2_Chr10g0422461	OG-NAC-1a	Ha_NAC082	chr10	11859249	11862905	+	3656	3	34161		11	137		491	513
HanXRQr2_Chr15g0675631	OG-NAC-1a	Ha_NAC118	chr15	7249368	7253756	-	4388	3	35311		11	137	Toxin-8
HanXRQr2_Chr05g0234981	OG-NAC-1b	Ha_NAC047	chr05	172794521	172799052	-	4531	3	36455		12	129	Prima1
HanXRQr2_Chr08g0349931	OG-NAC-1b	Ha_NAC073	chr08	102765819	102771893	+	6074	3	35218		12	134
HanXRQr2_Chr06g0252131	OG-NAC-1c	Ha_NAC052	chr06	28046763	28065991	+	19228	3	38998		13	139
HanXRQr2_Chr10g0449731	OG-NAC-1d	Ha_NAC084	chr10	142118693	142121729	-	3036	3	43369		98	224
HanXRQr2_Chr11g0476951	OG-NAC-1d	Ha_NAC087	chr11	23731978	23733777	+	1799	3	37939		17	143
HanXRQr2_Chr12g0545391	OG-NAC-1d	Ha_NAC095	chr12	62883992	62885358	-	1366	2	20436		17	143
HanXRQr2_Chr15g0717211	OG-NAC-1d	Ha_NAC127	chr15	155066746	155068742	+	1996	3	30438		17	143
HanXRQr2_Chr16g0748131	OG-NAC-1e	Ha_NAC131	chr16	109901306	109905334	+	4028	3	41703		28	155
HanXRQr2_Chr16g0754981	OG-NAC-1f	Ha_NAC133	chr16	137597461	137604275	+	6814	3	35117		6	130	Herpes-UL87
HanXRQr2_Chr01g0036811	OG-NAC-1g	Ha_NAC014	chr01	133803507	133806793	-	3286	3	42056		19	144
HanXRQr2_Chr02g0079731	OG-NAC-1g	Ha_NAC027	chr02	162383805	162387169	+	3364	3	45688		22	150
HanXRQr2_Chr13g0581551	OG-NAC-1g	Ha_NAC099	chr13	71518998	71521474	+	2476	3	43335		19	148
HanXRQr2_Chr09g0408771	OG-NAC-1h	Ha_NAC001	chr09	174760901	174762665	-	1764	3	37868		18	142
HanXRQr2_Chr05g0231291	OG-NAC-1h	Ha_NAC046	chr05	166141401	166143233	+	1832	3	37933		19	143
HanXRQr2_Chr09g0401381	OG-NAC-1h	Ha_NAC077	chr09	157953223	157955159	-	1936	3	39503		54	178
HanXRQr2_Chr15g0710621	OG-NAC-1h	Ha_NAC126	chr15	119160015	119161843	-	1828	3	33705		14	138
HanXRQr2_Chr16g0729691	OG-NAC-1h	Ha_NAC129	chr16	15454819	15456462	+	1643	3	35063		18	142
HanXRQr2_Chr17g0797441	OG-NAC-1h	Ha_NAC142	chr17	40730199	40732058	-	1859	3	35329		17	141
HanXRQr2_Chr03g0131931	OG-NAC-2a	Ha_NAC033	chr03	167374610	167377558	+	2948	3	39746		8	135
HanXRQr2_Chr07g0315681	OG-NAC-2a	Ha_NAC064	chr07	147438607	147440963	+	2356	3	37795		8	135
HanXRQr2_Chr13g0577671	OG-NAC-2a	Ha_NAC097	chr13	57511216	57514528	+	3312	3	45467		8	135
HanXRQr2_Chr13g0606261	OG-NAC-2a	Ha_NAC108	chr13	147089257	147097715	+	8458	3	40557		8	135
HanXRQr2_Chr14g0668681	OG-NAC-2a	Ha_NAC117	chr14	169990777	169994230	-	3453	3	39154		8	135
HanXRQr2_Chr15g0707451	OG-NAC-2a	Ha_NAC124	chr15	107284863	107288287	-	3424	3	39576		8	135
HanXRQr2_Chr16g0748751	OG-NAC-2a	Ha_NAC132	chr16	112791479	112795612	+	4133	3	43113		8	135
HanXRQr2_Chr02g0073311+HanXRQr2_Chr02g0073321	OG-NAC-2a	Ha_NAC147	chr02	138041280	138047696	-	6416	3	38171		8	135	Rhv
HanXRQr2_Chr14g0642661	OG-NAC-2b	Ha_NAC112	chr14	111358380	111361649	-	3269	3	40759		11	138
HanXRQr2_Chr16g0776311	OG-NAC-2b	Ha_NAC134	chr16	199876872	199889080	+	12208	3	35898		11	138
HanXRQr2_Chr16g0776331	OG-NAC-2b	Ha_NAC135	chr16	200025413	200029156	+	3743	3	41112		11	137
HanXRQr2_Chr02g0053501	OG-NAC-2d	Ha_NAC017	chr02	28270057	28274187	-	4130	3	42218		11	138
HanXRQr2_Chr11g0472341	OG-NAC-2d	Ha_NAC086	chr11	10420670	10422134	-	1464	3	41990		9	136
HanXRQr2_Chr05g0235161	OG-NAC-2e	Ha_NAC049	chr05	173019453	173022312	-	2859	3	41991		12	141
HanXRQr2_Chr08g0349601	OG-NAC-2e	Ha_NAC072	chr08	101087832	101089683	+	1851	3	42631		13	142
HanXRQr2_Chr02g0069931	OG-NAC-2f	Ha_NAC024	chr02	124157538	124159690	+	2152	3	45053		19	146
HanXRQr2_Chr03g0127901	OG-NAC-2f	Ha_NAC031	chr03	158641381	158643218	+	1837	3	44660		19	146	DUF3512
HanXRQr2_Chr06g0242241	OG-NAC-2f	Ha_NAC051	chr06	6247763	6250118	-	2355	3	42107		39	166
HanXRQr2_Chr07g0284351	OG-NAC-2f	Ha_NAC058	chr07	21112499	21114540	-	2041	3	45625		37	164
HanXRQr2_Chr13g0603241	OG-NAC-2f	Ha_NAC106	chr13	138026306	138028061	+	1755	3	42556		19	146	RELT
HanXRQr2_Chr17g0779831	OG-NAC-2f	Ha_NAC137	chr17	2208420	2210151	+	1731	3	38826		19	146
HanXRQr2_Chr01g0036021	OG-NAC-3	Ha_NAC012	chr01	132681494	132683063	-	1569	3	36799		20	145
HanXRQr2_Chr01g0036031	OG-NAC-3	Ha_NAC013	chr01	132700132	132704144	-	4012	3	36992		20	145
HanXRQr2_Chr01g0037581	OG-NAC-3	Ha_NAC015	chr01	135991495	135992995	+	1500	3	47926		21	146
HanXRQr2_Chr02g0076641	OG-NAC-3	Ha_NAC025	chr02	151196495	151199109	-	2614	3	59117		56	180
HanXRQr2_Chr04g0171321	OG-NAC-3	Ha_NAC038	chr04	153961472	153962708	+	1236	3	38097		21	146
HanXRQr2_Chr11g0488721	OG-NAC-3	Ha_NAC091	chr11	63517442	63518516	-	1074	2	36499		4	30
HanXRQr2_Chr13g0584561	OG-NAC-3	Ha_NAC100	chr13	80089800	80091360	-	1560	3	44540		74	200
HanXRQr2_Chr13g0586271	OG-NAC-3	Ha_NAC101	chr13	84260311	84262466	+	2155	3	46907		93	217		30	52
HanXRQr2_Chr13g0589711	OG-NAC-3	Ha_NAC102	chr13	92905472	92906876	-	1404	3	30021		9	135
HanXRQr2_Chr15g0698781	OG-NAC-3	Ha_NAC122	chr15	70900525	70901755	-	1230	3	38537		21	146	TFIIA
HanXRQr2_Chr02g0082331+HanXRQr2_Chr02g0082341	OG-NAC-3	Ha_NAC148	chr02	168041057	168045872	+	4815	3	30797		11	138
HanXRQr2_Chr15g0685001	OG-NAC-3a	Ha_NAC008	chr15	28592721	28595570	-	2849	3	32152		10	133	Ring-hydroxyl-B
HanXRQr2_Chr09g0401941	OG-NAC-3a	Ha_NAC079	chr09	159469447	159471879	-	2432	3	33637		9	132	Ring-hydroxyl-B
HanXRQr2_Chr15g0710391	OG-NAC-3a	Ha_NAC125	chr15	118276133	118277813	+	1680	3	32309		9	132	Ring-hydroxyl-B
HanXRQr2_Chr17g0798041	OG-NAC-3a	Ha_NAC143	chr17	43315246	43318601	-	3355	3	32421		9	132	Ring-hydroxyl-B
HanXRQr2_Chr07g0280131	OG-NAC-3b	Ha_NAC055	chr07	3931137	3932935	+	1798	3	33866		22	155
HanXRQr2_Chr07g0280181	OG-NAC-3b	Ha_NAC056	chr07	3999635	4001196	+	1561	3	34586		18	152
HanXRQr2_Chr07g0280191	OG-NAC-3b	Ha_NAC057	chr07	4032676	4034321	+	1645	3	33609		22	142
HanXRQr2_Chr02g0084121+HanXRQr2_Chr02g0084111	OG-NAC-3b	Ha_NAC149	chr02	171661961	171664798	-	2837	3	33447		22	155	T6-Ig-Like
HanXRQr2_Chr12g0531571	OG-NAC-3c	Ha_NAC007	chr12	20198647	20200327	-	1680	3	31995		10	134
HanXRQr2_Chr08g0320821	OG-NAC-3c	Ha_NAC066	chr08	5114299	5115763	-	1464	3	32286		10	134
HanXRQr2_Chr03g0116391	OG-NAC-3d	Ha_NAC004	chr03	130820513	130822585	+	2072	3	39109		18	144
HanXRQr2_Chr05g0226071	OG-NAC-3d	Ha_NAC044	chr05	151636763	151638719	-	1956	3	36347		16	142
HanXRQr2_Chr11g0477461	OG-NAC-3d	Ha_NAC088	chr11	25267154	25268907	+	1753	3	38349		16	142
HanXRQr2_Chr13g0593111	OG-NAC-3d	Ha_NAC105	chr13	104557451	104559712	+	2261	3	37547		11	137
HanXRQr2_Chr15g0698711	OG-NAC-3d	Ha_NAC121	chr15	70605608	70607154	+	1546	3	36835		16	142
HanXRQr2_Chr13g0593081	OG-NAC-3e	Ha_NAC002	chr13	103844699	103846495	+	1796	3	35309		17	141
HanXRQr2_Chr11g0477431	OG-NAC-3e	Ha_NAC003	chr11	25133325	25135232	+	1907	3	37393		15	139
HanXRQr2_Chr03g0116371	OG-NAC-3e	Ha_NAC005	chr03	130639029	130641852	+	2823	3	34968		18	142
HanXRQr2_Chr11g0468661	OG-NAC-3e	Ha_NAC006	chr11	4071420	4072353	+	933	3	26250		20	144
HanXRQr2_Chr13g0592971	OG-NAC-3e	Ha_NAC103	chr13	103211075	103212327	-	1252	3	37182		18	140
HanXRQr2_Chr13g0592981	OG-NAC-3e	Ha_NAC104	chr13	103219272	103220524	-	1252	3	37112		18	141
HanXRQr2_Chr14g0645131	OG-NAC-4a	Ha_NAC113	chr14	118382130	118387030	+	4900	6	71945		7	133
HanXRQr2_Chr16g0778061	OG-NAC-4a	Ha_NAC136	chr16	204594019	204598755	-	4736	6	70031		7	133
HanXRQr2_Chr07g02929871+HanXRQr2_Chr07g0292981	OG-NAC-4a	Ha_NAC150	chr07	85115478	85123201	+	7723	3	69738		7	133	Spuma-A9PTasa
HanXRQr2_Chr06g0273791	OG-NAC-4b	Ha_NAC054	chr06	121873183	121877014	-	3831	3	26625		7	136
HanXRQr2_Chr14g0627081	OG-NAC-4b	Ha_NAC110	chr14	44928451	44930535	+	2084	3	28127		25	153		382	404
HanXRQr2_Chr03g0131021	OG-NAC-4c	Ha_NAC032	chr03	164817000	164819736	-	2736	4	37186		7	133
HanXRQr2_Chr13g0605551	OG-NAC-4c	Ha_NAC107	chr13	144375793	144377581	-	1788	3	34983		7	133
HanXRQr2_Chr07g0299631	OG-NAC-4d	Ha_NAC060	chr07	112455884	112459865	+	3981	4	53010		103	228
HanXRQr2_Chr07g0299651	OG-NAC-4d	Ha_NAC061	chr07	112472802	112479384	+	6582	6	65561		20	145		553	575
HanXRQr2_Chr08g0329501	OG-NAC-4d	Ha_NAC067	chr08	24014257	24023101	-	8844	6	59876		18	143		508	530
HanXRQr2_Chr08g0329511	OG-NAC-4d	Ha_NAC068	chr08	24027641	24031458	-	3817	4	42392		27	152
HanXRQr2_Chr14g0661631	OG-NAC-4d	Ha_NAC115	chr14	159088150	159092340	-	4190	6	65141		20	145	Dash-Duo1
HanXRQr2_Chr14g0661641	OG-NAC-4d	Ha_NAC116	chr14	159108199	159113324	-	5125	4	44738		29	154	bZIP-1
HanXRQr2_Chr15g0705301	OG-NAC-4d	Ha_NAC123	chr15	100213779	100217384	-	3605	4	51849		20	145	TMF-TATA-bd
HanXRQr2_Chr02g0069141	OG-NAC-4e	Ha_NAC021	chr02	120287048	120291958	+	4910	3	39913		8	133
HanXRQr2_Chr02g0069151	OG-NAC-4e	Ha_NAC022	chr02	120563794	120568706	+	4912	3	49597		8	133
HanXRQr2_Chr02g0069161	OG-NAC-4e	Ha_NAC023	chr02	120622369	120626725	+	4356	3	44172		8	133
HanXRQr2_Chr07g0285021	OG-NAC-4e	Ha_NAC059	chr07	25316372	25319166	-	2794	5	38761		8	132
HanXRQr2_Chr05g0236511	OG-NAC-4g	Ha_NAC050	chr05	175579763	175583750	+	3987	3	55813		16	140		466	488
HanXRQr2_Chr10g0419771	OG-NAC-4g	Ha_NAC081	chr10	4435777	4439754	-	3977	3	58264		22	154
HanXRQr2_Chr02g0049601	OG-NAC-5a	Ha_NAC016	chr02	13835537	13837041	-	1504	3	30509		31	162	DUF2502
HanXRQr2_Chr05g0227581	OG-NAC-5a	Ha_NAC045	chr05	156572715	156574277	-	1562	3	27082		30	153
HanXRQr2_Chr08g0320191	OG-NAC-5a	Ha_NAC065	chr08	3766549	3769748	+	3199	3	27949		15	138
HanXRQr2_Chr08g0353681	OG-NAC-5a	Ha_NAC074	chr08	117475087	117478437	-	3350	3	31179		30	162
HanXRQr2_Chr09g0388071	OG-NAC-5a	Ha_NAC076	chr09	121822559	121824163	+	1604	3	26017		14	142
HanXRQr2_Chr12g0530861	OG-NAC-5a	Ha_NAC093	chr12	18092044	18094706	+	2662	3	28139		15	138
HanXRQr2_Chr17g0788271	OG-NAC-5a	Ha_NAC138	chr17	17665548	17666340	+	792	3	23240		10	131	DUF354
HanXRQr2_Chr17g0788281	OG-NAC-5a	Ha_NAC139	chr17	17708190	17708998	+	808	3	23882		12	132
HanXRQr2_Chr17g0788291	OG-NAC-5a	Ha_NAC140	chr17	17716462	17717225	+	763	3	22174		13	130
HanXRQr2_Chr17g0828741	OG-NAC-5a	Ha_NAC146	chr17	187879724	187880844	-	1120	2	23439		15	141	Caf1c-h4-bd
HanXRQr2_Chr03g0127721	OG-NAC-5b	Ha_NAC030	chr03	157978000	157980932	+	2932	5	53437		5	133	NPIP
HanXRQr2_Chr04g0165521	OG-NAC-5b	Ha_NAC037	chr04	122450973	122455270	-	4297	5	61510		15	142
HanXRQr2_Chr15g0721981	OG-NAC-5b	Ha_NAC128	chr15	174308919	174313545	-	4626	5	52892		10	137
HanXRQr2_Chr13g0608441	OG-NAC-5c	Ha_NAC109	chr13	152407802	152413505	+	5703	4	48382		43	166
HanXRQr2_Chr03g0100191	OG-NAC-6a	Ha_NAC029	chr03	62639206	62642499	+	3293	3	44697		42	166
HanXRQr2_Chr06g0267911	OG-NAC-6a	Ha_NAC053	chr06	85385820	85388220	-	2400	3	42394		36	160
HanXRQr2_Chr07g0308401	OG-NAC-6b	Ha_NAC063	chr07	135632911	135634706	+	1795	3	40020		7	132
HanXRQr2_Chr09g0401741	OG-NAC-6b	Ha_NAC078	chr09	158904891	158908503	-	3612	3	40010		25	150
HanXRQr2_Chr12g0531431	OG-NAC-6b	Ha_NAC094	chr12	19610149	19614029	+	3880	3	47076		17	142
HanXRQr2_Chr05g0235071	OG-NAC-6c	Ha_NAC048	chr05	172891336	172896704	-	5368	3	37081		24	152
HanXRQr2_Chr11g0483301	OG-NAC-6c	Ha_NAC089	chr11	44262431	44264298	-	1867	3	37388		32	157
HanXRQr2_Chr04g0175521	OG-NAC-7a	Ha_NAC039	chr04	168014204	168022396	-	8192	3	32572	CpXC	49	188
HanXRQr2_Chr15g0697551	OG-NAC-7a	Ha_NAC120	chr15	66413229	66415711	-	2482	3	32156	CpXC	48	187
HanXRQr2_Chr03g0087741	OG-NAC-7b	Ha_NAC028	chr03	3846142	3853491	-	7349	6	51947		41	182	DUF3947
HanXRQr2_Chr09g0362681	OG-NAC-7b	Ha_NAC075	chr09	5557356	5564393	+	7037	6	50179		41	182
HanXRQr2_Chr10g0465121	OG-NAC-7b	Ha_NAC085	chr10	179825772	179836080	-	10308	6	52577		53	194
HanXRQr2_Chr12g0522231	OG-NAC-7b	Ha_NAC092	chr12	2045092	2053797	+	8705	6	51313		41	182
HanXRQr2_Chr17g0803431	OG-NAC-7c	Ha_NAC145	chr17	60439448	60443263	+	3815	5	47967		59	197
HanXRQr2_Chr07g0307131	OG-NAC-7d	Ha_NAC062	chr07	132626743	132634480	-	7737	5	43248		56	196	DUF2992
HanXRQr2_Chr14g0655211	OG-NAC-7d	Ha_NAC114	chr14	144511481	144515904	-	4423	5	41508		62	208
HanXRQr2_Chr17g0799731	OG-NAC-7d	Ha_NAC144	chr17	48165478	48170497	+	5019	5	41859		53	193
HanXRQr2_Chr17g0799681+HanXRQr2_Chr17g0799691	OG-NAC-7d	Ha_NAC151	chr17	48028893	48039749	+	10856	3	42527		53	193
HanXRQr2_Chr10g0443221	OG-NAC-7e	Ha_NAC083	chr10	116676725	116678155	+	1430	3	22724		10	128
HanXRQr2_Chr11g0486061	OG-NAC-7e	Ha_NAC090	chr11	53350199	53352793	-	2594	3	21829		10	128
HanXRQr2_Chr02g0057951	OG-NAC-7f	Ha_NAC018	chr02	51861872	51864186	-	2314	3	29019		24	116
HanXRQr2_Chr02g0057961	OG-NAC-7f	Ha_NAC019	chr02	51870636	51871864	-	1228	4	32869		34	116
HanXRQr2_Chr02g0058001	OG-NAC-7f	Ha_NAC020	chr02	51891362	51894272	-	2910	4	33761		34	116	ImpA_N
HanXRQr2_Chr04g0154101	OG-NAC-7f	Ha_NAC034	chr04	45764366	45765422	-	1056	3	32445		23	115
HanXRQr2_Chr04g0154171	OG-NAC-7f	Ha_NAC035	chr04	45813557	45817373	-	3816	4	36710		23	115
HanXRQr2_Chr04g0154191	OG-NAC-7f	Ha_NAC036	chr04	45867664	45871584	+	3920	5	38186		35	116
HanXRQr2_Chr09g0406151	OG-NAC-7f	Ha_NAC080	chr09	169794017	169797215	-	3198	4	39159		19	117
HanXRQr2_Chr16g0736091	OG-NAC-7f	Ha_NAC130	chr16	40484612	40488328	-	3716	4	35301		18	115	CCDC106
HanXRQr2_Chr05g0209451	OG-NAC-8a	Ha_NAC042	chr05	86332242	86334363	-	2121	3	40275		11	137
HanXRQr2_Chr15g0691021	OG-NAC-8a	Ha_NAC119	chr15	47985471	47988702	-	3231	3	30190		11	137
HanXRQr2_Chr17g0794011	OG-NAC-8a	Ha_NAC141	chr17	29699778	29701324	-	1546	3	31328		20	146
HanXRQr2_Chr01g0013821	OG-NAC-8b	Ha_NAC009	chr01	63246004	63248738	-	2734	3	27399		3	137
HanXRQr2_Chr01g0013931	OG-NAC-8b	Ha_NAC010	chr01	63930103	63937006	+	6904	3	30100		8	151
HanXRQr2_Chr02g0079621	OG-NAC-8b	Ha_NAC026	chr02	162051829	162053601	-	1772	3	24490		13	140
HanXRQr2_Chr13g0570541	OG-NAC-8b	Ha_NAC096	chr13	22762992	22763375	-	383	1	14793		8	96	DUF5484
HanXRQr2_Chr13g0581391	OG-NAC-8b	Ha_NAC098	chr13	70994350	70995664	+	1314	3	25664		15	142
HanXRQr2_Chr14g0639571	OG-NAC-8b	Ha_NAC111	chr14	99922960	99929633	-	6673	3	21700		7	136		2	24
HanXRQr2_Chr04g0188261	OG-NAC-X	Ha_NAC040	chr04	202086661	202088615	+	1954	3	40072		24	145	Afi1
HanXRQr2_Chr08g0336931	OG-NAC-X	Ha_NAC069	chr08	47082355	47083183	+	828	2	20922	Clatherim_lim	24	146
HanXRQr2_Chr08g0336951	OG-NAC-X	Ha_NAC070	chr08	47142029	47142857	+	828	2	20864	Clatherim_lim	24	146
HanXRQr2_Chr08g0336961	OG-NAC-X	Ha_NAC071	chr08	47165722	47166553	+	831	2	20812	Clatherim_lim	24	146
HanXRQr2_Chr05g0197881	OG-NAC-Y	Ha_NAC041	chr05	13322726	13326604	-	3879	1	24940		14	151
HanXRQr2_Chr05g0221631	OG-NAC-Y	Ha_NAC043	chr05	137227431	137230623	-	3193	1	24874		14	150
