# Supplementary material for: Genome-wide and comparative phylogenetic analysis of senescence-associated NAC transcription factors in sunflower (Helianthus annuus)
Source: BMC Genomics. 2021 Dec 14;22:893. doi: 10.1186/s12864-021-08199-5 (PMC8670195; doi:10.1186/s12864-021-08199-5)
Supplement: Supplementary file 8 — Additional file 8. ARNseq data. Expression data of Sunflower NAC TF of two contrasting lines at two different times (anthesis and post-anthesis). [file 12864_2021_8199_MOESM8_ESM.xlsx]

## Sheet: Supplementary material 8
	Genome-Wide analysis of NAC Transcription Factors in Sunflower (Helianthus annuus) and their association with leaf senescence process.
	Bengoa Luoni Sofia A. (1), Cenci Alberto (2), Moschen Sebastian (3), Nicosia Salvador (1), Radonic Laura M. (1), Sabio y Garcia Julia (1), Carrère Sébastien (4), Langlade Nicolas B. (4), Vile Denis (5), Vazquez Rovere Cecilia (1) and Fernandez Paula (1)*. (1) Instituto de Agrobiotecnología y Biología Molecular, INTA-Castelar, Buenos Aires, Argentina. (2) Bioversity International, Montpellier, Fra…
	Genome-Wide and Comparative Phylogenetic Analysis of Senescence-Associated NAC Transcription Factors in Sunflower (Helianthus annuus)
	Bengoa Luoni Sofia A. (1), Cenci Alberto (2), Moschen Sebastian (3), Nicosia Salvador (1), Radonic Laura M. (1), Sabio y Garcia Julia (1), Langlade Nicolas B. (4), Vile Denis (5), Vazquez Rovere Cecilia (1) and Fernandez Paula (1)*. (1) Instituto de Agrobiotecnología y Biología Molecular, INTA-Castelar, Buenos Aires, Argentina. (2) Bioversity International, Montpellier, France (3) Estación Experi…
	Additional file 8: ARNseq data from Sunflower senescence experiment
	Treatment	ID_GENE	baseMean	log2FoldChange	lfcSE	stat	pvalue	padj	NAC GENE
	NAC_PA_R453vsPA_B481_6	HanXRQr2_Chr17g0794011	11.3216	-7.1383	1.3804	-5.17117	2.32628e-07	2.41865e-06	Ha_NAC141
	NAC_A_R453vsA_B481_6	HanXRQr2_Chr17g0794011	11.3216	-6.96746	1.4296	-4.87373	1.09513e-06	1.30457e-05	Ha_NAC141
	NAC_PA_R453vsPA_B481_6	HanXRQr2_Chr01g0036031	14.4565	-3.96019	0.753511	-5.25565	1.47506e-07	1.58943e-06	Ha_NAC013
	NAC_A_R453vsA_B481_6	HanXRQr2_Chr01g0036031	14.4565	-3.84742	0.795918	-4.83395	1.33853e-06	1.56383e-05	Ha_NAC013
	NAC_PA_R453vsPA_B481_6	HanXRQr2_Chr13g0581391	25.7451	-3.36906	0.615249	-5.47593	4.35215e-08	5.1745e-07	Ha_NAC098
	NAC_A_R453vsA_B481_6	HanXRQr2_Chr01g0036811	15.244	-3.33662	0.60928	-5.47633	4.34237e-08	6.92684e-07	Ha_NAC014
	NAC_PA_R453vsPA_B481_6	HanXRQr2_Chr01g0036811	15.244	-2.95028	0.601074	-4.90835	9.18462e-07	8.56337e-06	Ha_NAC014
	NAC_PA_B481_6vsA_B481_6	HanXRQr2_Chr02g0069931	7.60325	-2.45466	0.760184	-3.22903	0.00124211	0.0370462	Ha_NAC024
	NAC_PA_B481_6vsA_B481_6	HanXRQr2_Chr12g0531571	8.11136	-2.38301	1.16325	-2.04858	0.0405029	0.31202	Ha_NAC007
	NAC_PA_R453vsPA_B481_6	HanXRQr2_Chr17g0828741	13.5267	-1.82485	0.609811	-2.99249	0.00276712	0.0112521	Ha_NAC146
	NAC_PA_R453vsA_R453	HanXRQr2_Chr13g0581391	25.7451	-1.58994	0.636618	-2.49748	0.012508	0.119855	Ha_NAC098
	NAC_PA_R453vsA_R453	HanXRQr2_Chr05g0209451	383.339	-1.41903	0.365513	-3.88229	0.000103479	0.00345078	Ha_NAC042
	NAC_A_R453vsA_B481_6	HanXRQr2_Chr09g0408771	31.0547	-1.24492	0.403262	-3.08711	0.00202112	0.0102311	Ha_NAC001
	NAC_PA_R453vsPA_B481_6	HanXRQr2_Chr02g0079621	34.3294	-1.17869	0.476045	-2.476	0.0132865	0.0424545	Ha_NAC026
	NAC_PA_B481_6vsA_B481_6	HanXRQr2_Chr15g0710621	17.183	-1.06594	0.524555	-2.03209	0.0421448	0.317925	Ha_NAC126
	NAC_A_R453vsA_B481_6	HanXRQr2_Chr05g0227581	69.0475	-1.00334	0.317144	-3.16367	0.00155793	0.00817937	Ha_NAC045
	NAC_PA_R453vsPA_B481_6	HanXRQr2_Chr02g0058001	166.824	-0.946875	0.348059	-2.72044	0.00651948	0.0233621	Ha_NAC020
	NAC_PA_R453vsA_R453	HanXRQr2_Chr02g0079621	34.3294	-0.945319	0.475393	-1.9885	0.0467565	0.278646	Ha_NAC026
	NAC_A_R453vsA_B481_6	HanXRQr2_Chr14g0661641	57.9959	-0.937158	0.374347	-2.50345	0.0122989	0.0456542	Ha_NAC116
	NAC_PA_R453vsPA_B481_6	HanXRQr2_Chr08g0320191	77.8259	-0.90148	0.293115	-3.07552	0.00210137	0.00888243	Ha_NAC065
	NAC_PA_B481_6vsA_B481_6	HanXRQr2_Chr05g0227581	69.0475	-0.804258	0.318157	-2.52787	0.0114758	0.156885	Ha_NAC045
	NAC_PA_B481_6vsA_B481_6	HanXRQr2_Chr12g0530861	3692.47	-0.798447	0.29748	-2.68404	0.00727384	0.118966	Ha_NAC093
	NAC_PA_R453vsPA_B481_6	HanXRQr2_Chr05g0209451	383.339	-0.790056	0.366877	-2.15346	0.0312822	0.0854187	Ha_NAC042
	NAC_PA_R453vsPA_B481_6	HanXRQr2_Chr16g0736091	109.397	-0.780824	0.197913	-3.94529	7.97027e-05	0.000489048	Ha_NAC130
	NAC_PA_R453vsPA_B481_6	HanXRQr2_Chr15g0691021	368.649	-0.754789	0.252061	-2.99447	0.00274919	0.0111951	Ha_NAC119
	NAC_PA_R453vsPA_B481_6	HanXRQr2_Chr14g0661641	57.9959	-0.74978	0.340299	-2.2033	0.0275738	0.0771825	Ha_NAC116
	NAC_PA_R453vsPA_B481_6	HanXRQr2_Chr05g0227581	69.0475	-0.718701	0.307965	-2.33371	0.019611	0.0584275	Ha_NAC045
	NAC_A_R453vsA_B481_6	HanXRQr2_Chr08g0320821	293.31	-0.684498	0.341144	-2.00648	0.044805	0.125824	Ha_NAC066
	NAC_PA_R453vsA_R453	HanXRQr2_Chr14g0639571	175.719	-0.682326	0.182411	-3.7406	0.000183584	0.00546972	Ha_NAC111
	NAC_PA_R453vsPA_B481_6	HanXRQr2_Chr05g0236511	484.865	-0.651066	0.175928	-3.70075	0.000214966	0.00118949	Ha_NAC050
	NAC_A_R453vsA_B481_6	HanXRQr2_Chr09g0406151	377.504	-0.637722	0.244927	-2.60372	0.00922189	0.0362767	Ha_NAC080
	NAC_A_R453vsA_B481_6	HanXRQr2_Chr02g0049601	198.981	-0.587422	0.282792	-2.07722	0.0377813	0.110491	Ha_NAC016
	NAC_PA_R453vsA_R453	HanXRQr2_Chr15g0691021	368.649	-0.574387	0.251822	-2.28093	0.0225528	0.176844	Ha_NAC119
	NAC_PA_R453vsA_R453	HanXRQr2_Chr05g0236511	484.865	-0.513378	0.175538	-2.9246	0.003449	0.0487179	Ha_NAC050
	NAC_PA_R453vsA_R453	HanXRQr2_Chr02g0069151	607.396	-0.240822	0.113855	-2.11516	0.0344163	0.232866	Ha_NAC022
	NAC_A_R453vsA_B481_6	HanXRQr2_Chr02g0069151	607.396	0.324252	0.126623	2.56077	0.0104439	0.0401485	Ha_NAC022
	NAC_PA_R453vsPA_B481_6	HanXRQr2_Chr03g0127721	185.267	0.399135	0.177511	2.24851	0.0245438	0.0702248	Ha_NAC030
	NAC_PA_R453vsA_R453	HanXRQr2_Chr03g0116391	650.021	0.429972	0.203431	2.1136	0.0345491	0.233183	Ha_NAC004
	NAC_PA_R453vsA_R453	HanXRQr2_Chr07g0299651	569.063	0.463233	0.230639	2.00848	0.0445925	0.271455	Ha_NAC061
	NAC_PA_R453vsPA_B481_6	HanXRQr2_Chr03g0100191	247.459	0.49544	0.195894	2.52913	0.0114347	0.0373891	Ha_NAC029
	NAC_PA_R453vsA_R453	HanXRQr2_Chr09g0406151	377.504	0.501963	0.220636	2.27507	0.0229017	0.178765	Ha_NAC080
	NAC_PA_R453vsA_R453	HanXRQr2_Chr15g0721981	320.466	0.531891	0.191704	2.77454	0.00552801	0.0682686	Ha_NAC128
	NAC_PA_R453vsPA_B481_6	HanXRQr2_Chr05g0235071	105.173	0.650864	0.308306	2.1111	0.0347641	0.0929989	Ha_NAC048
	NAC_PA_R453vsA_R453	HanXRQr2_Chr15g0685001	591.863	0.676626	0.181797	3.72188	0.000197744	0.005807	Ha_NAC008
	NAC_PA_B481_6vsA_B481_6	HanXRQr2_Chr15g0685001	591.863	0.683272	0.207448	3.2937	0.000988784	0.031499	Ha_NAC008
	NAC_A_R453vsA_B481_6	HanXRQr2_Chr04g0154191	47.6418	0.703843	0.356817	1.97256	0.0485456	0.133563	Ha_NAC036
	NAC_A_R453vsA_B481_6	HanXRQr2_Chr14g0639571	175.719	0.725943	0.202438	3.58601	0.00033578	0.00215645	Ha_NAC111
	NAC_PA_R453vsPA_B481_6	HanXRQr2_Chr15g0685001	591.863	0.732563	0.182645	4.01086	6.04986e-05	0.000381845	Ha_NAC008
	NAC_A_R453vsA_B481_6	HanXRQr2_Chr15g0685001	591.863	0.739209	0.206702	3.57621	0.000348613	0.0022319	Ha_NAC008
	NAC_PA_B481_6vsA_B481_6	HanXRQr2_Chr16g0736091	109.397	0.79991	0.218281	3.66458	0.000247743	0.0112506	Ha_NAC130
	NAC_PA_R453vsA_R453	HanXRQr2_Chr08g0320821	293.31	0.809429	0.30597	2.64545	0.00815815	0.0901574	Ha_NAC066
	NAC_A_R453vsA_B481_6	HanXRQr2_Chr07g0299631	47.2899	0.880201	0.442145	1.99075	0.0465081	0.12939	Ha_NAC060
	NAC_PA_B481_6vsA_B481_6	HanXRQr2_Chr05g0235071	105.173	1.00728	0.361916	2.7832	0.00538255	0.0988248	Ha_NAC048
	NAC_PA_R453vsPA_B481_6	HanXRQr2_Chr15g0710621	17.183	1.11494	0.487901	2.28517	0.0223029	0.0649262	Ha_NAC126
	NAC_PA_R453vsPA_B481_6	HanXRQr2_Chr11g0477461	47.1478	1.12777	0.330226	3.41513	0.000637507	0.00311962	Ha_NAC088
	NAC_PA_R453vsPA_B481_6	HanXRQr2_Chr07g0299651	569.063	1.14732	0.23286	4.92707	8.34722e-07	7.82596e-06	Ha_NAC061
	NAC_PA_R453vsA_R453	HanXRQr2_Chr07g0299631	47.2899	1.15886	0.367123	3.15658	0.00159629	0.027506	Ha_NAC060
	NAC_PA_R453vsPA_B481_6	HanXRQr2_Chr17g0798041	841.769	1.29552	0.296112	4.37508	1.21389e-05	8.97963e-05	Ha_NAC143
	NAC_PA_R453vsA_R453	HanXRQr2_Chr13g0593111	108.865	1.31122	0.397473	3.29889	0.000970683	0.0189548	Ha_NAC105
	NAC_A_R453vsA_B481_6	HanXRQr2_Chr11g0477461	47.1478	1.33228	0.35259	3.77856	0.000157741	0.00111072	Ha_NAC088
	NAC_PA_R453vsA_R453	HanXRQr2_Chr03g0116371	172.672	1.36097	0.511779	2.6593	0.00783026	0.0873965	Ha_NAC005
	NAC_A_R453vsA_B481_6	HanXRQr2_Chr15g0675631	50.8022	1.44452	0.655159	2.20484	0.0274657	0.0861405	Ha_NAC118
	NAC_PA_R453vsPA_B481_6	HanXRQr2_Chr13g0593111	108.865	1.46016	0.400911	3.64211	0.000270411	0.00146135	Ha_NAC105
	NAC_PA_R453vsPA_B481_6	HanXRQr2_Chr13g0605551	24.2102	1.48604	0.502926	2.95478	0.00312887	0.0124912	Ha_NAC107
	NAC_PA_R453vsA_R453	HanXRQr2_Chr16g0776331	17.603	1.50147	0.424209	3.53945	0.000400959	0.00987724	Ha_NAC135
	NAC_PA_R453vsPA_B481_6	HanXRQr2_Chr12g0522231	7.6782	1.5622	0.779625	2.00378	0.0450937	0.114785	Ha_NAC092
	NAC_PA_B481_6vsA_B481_6	HanXRQr2_Chr05g0226071	69.2597	1.58742	0.485915	3.26686	0.00108748	0.0337305	Ha_NAC044
	NAC_A_R453vsA_B481_6	HanXRQr2_Chr17g0798041	841.769	1.59016	0.331669	4.79442	1.63145e-06	1.86712e-05	Ha_NAC143
	NAC_PA_R453vsA_R453	HanXRQr2_Chr15g0675631	50.8022	1.59363	0.548035	2.9079	0.00363864	0.0506392	Ha_NAC118
	NAC_PA_R453vsA_R453	HanXRQr2_Chr05g0234981	77.5852	1.62948	0.489464	3.32911	0.000871239	0.0174857	Ha_NAC047
	NAC_A_R453vsA_B481_6	HanXRQr2_Chr16g0776331	17.603	1.62966	0.630259	2.5857	0.00971801	0.0379215	Ha_NAC135
	NAC_PA_R453vsPA_B481_6	HanXRQr2_Chr09g0401381	20.759	1.65367	0.462244	3.57747	0.000346934	0.00181502	Ha_NAC077
	NAC_A_R453vsA_B481_6	HanXRQr2_Chr05g0235071	105.173	1.68004	0.355811	4.72171	2.33867e-06	2.58083e-05	Ha_NAC048
	NAC_A_R453vsA_B481_6	HanXRQr2_Chr03g0116371	172.672	1.72398	0.586997	2.93695	0.0033146	0.0154695	Ha_NAC005
	NAC_A_R453vsA_B481_6	HanXRQr2_Chr03g0116391	650.021	1.73348	0.233218	7.43289	1.06254e-13	4.39055e-12	Ha_NAC004
	NAC_PA_R453vsPA_B481_6	HanXRQr2_Chr07g0299631	47.2899	1.75174	0.384227	4.55913	5.13671e-06	4.11025e-05	Ha_NAC060
	NAC_PA_R453vsA_R453	HanXRQr2_Chr12g0531571	8.11136	1.75579	0.823803	2.13133	0.0330622	0.227226	Ha_NAC007
	NAC_A_R453vsA_B481_6	HanXRQr2_Chr09g0401381	20.759	1.81104	0.572996	3.16064	0.00157421	0.00825429	Ha_NAC077
	NAC_PA_R453vsA_R453	HanXRQr2_Chr08g0349931	108.708	1.81862	0.499727	3.63922	0.000273464	0.00744268	Ha_NAC073
	NAC_PA_R453vsA_R453	HanXRQr2_Chr10g0422461	5.66479	1.82399	0.691913	2.63616	0.00838499	NA	Ha_NAC082
	NAC_PA_R453vsPA_B481_6	HanXRQr2_Chr03g0116391	650.021	1.88501	0.207902	9.06679	1.2258e-19	7.39153e-18	Ha_NAC004
	NAC_PA_R453vsPA_B481_6	HanXRQr2_Chr16g0776331	17.603	1.91512	0.456297	4.1971	2.70354e-05	0.000184679	Ha_NAC135
	NAC_PA_R453vsPA_B481_6	HanXRQr2_Chr11g0477431	439.258	2.01284	0.823721	2.44359	0.0145419	0.045755	Ha_NAC003
	NAC_PA_R453vsPA_B481_6	HanXRQr2_Chr15g0675631	50.8022	2.08131	0.558916	3.72384	0.000196218	0.00109707	Ha_NAC118
	NAC_PA_R453vsPA_B481_6	HanXRQr2_Chr02g0079731	8.58287	2.09042	0.783671	2.66747	0.00764246	0.0266686	Ha_NAC027
	NAC_PA_R453vsPA_B481_6	HanXRQr2_Chr03g0116371	172.672	2.10176	0.516266	4.07107	4.67976e-05	0.000302116	Ha_NAC005
	NAC_PA_R453vsPA_B481_6	HanXRQr2_Chr05g0234981	77.5852	2.36853	0.501932	4.71883	2.37202e-06	2.03573e-05	Ha_NAC047
	NAC_A_R453vsA_B481_6	HanXRQr2_Chr02g0069161	329.691	2.58994	0.188583	13.7337	6.37948e-43	3.23553e-40	Ha_NAC023
	NAC_PA_R453vsPA_B481_6	HanXRQr2_Chr02g0069161	329.691	2.66538	0.174825	15.246	1.74953e-52	9.2535e-50	Ha_NAC023
	NAC_PA_R453vsPA_B481_6	HanXRQr2_Chr05g0226071	69.2597	2.78252	0.290056	9.59303	8.55356e-22	6.55667e-20	Ha_NAC044
	NAC_A_R453vsA_B481_6	HanXRQr2_Chr02g0079731	8.58287	3.19511	1.08136	2.95471	0.00312967	0.0147346	Ha_NAC027
	NAC_PA_R453vsPA_B481_6	HanXRQr2_Chr10g0422461	5.66479	3.79216	1.02211	3.71014	0.000207149	0.00115123	Ha_NAC082
	NAC_PA_R453vsPA_B481_6	HanXRQr2_Chr12g0531571	8.11136	3.81633	1.06301	3.59011	0.000330541	0.00174354	Ha_NAC007
	NAC_A_R453vsA_B481_6	HanXRQr2_Chr05g0226071	69.2597	4.09731	0.448991	9.12558	7.13504e-20	6.38086e-18	Ha_NAC044
