# Supplementary material for: Genome-wide and comparative phylogenetic analysis of senescence-associated NAC transcription factors in sunflower (Helianthus annuus)
Source: BMC Genomics. 2021 Dec 14;22:893. doi: 10.1186/s12864-021-08199-5 (PMC8670195; doi:10.1186/s12864-021-08199-5)
Supplement: Supplementary file 9 — Additional file 9. Bibliography of Arabidopsis thaliana NAC TF associated with leaf senescence. [file 12864_2021_8199_MOESM9_ESM.xlsx]

## Sheet: Supplementary material 9
	Genome-Wide and Comparative Phylogenetic Analysis of Senescence-Associated NAC Transcription Factors in Sunflower (Helianthus annuus)
	Bengoa Luoni Sofia A. (1), Cenci Alberto (2), Moschen Sebastian (3), Nicosia Salvador (1), Radonic Laura M. (1), Sabio y Garcia Julia (1), Langlade Nicolas B. (4), Vile Denis (5), Vazquez Rovere Cecilia (1) and Fernandez Paula (1)*. (1) Instituto de Agrobiotecnología y Biología Molecular, INTA-Castelar, Buenos Aires, Argentina. (2) Bioversity International, Montpellier, France (3) Estación Experi…
	Additional file 9: Bibliography of Arabidopsis thaliana NAC TF associated with leaf senescence
	GENE	ID	Publication ID	Orthologue group
	ANAC016	AT1G34180	PMID:9351240	4g
	ANAC017	AT1G34190		4g
	ANAC029	AT1G69490	PMID:15295076	3c
	ANAC032	AT1G77450	PMID:16640597	3a
	ANAC042	AT2G43000	PMID:18069942	6c
	ANAC046	AT3G04060	PMID:19229035	1g
	ANAC053	AT3G10500		4d
	ANAC059	AT3G29035		1h
	ANAC059	AT3G29035	PMID:20113437	1h
	ANAC074	AT4G28530		1a
	ANAC081	AT5G08790	PMID:20952636	3a
	ANAC083	AT5G13180	PMID:21303842	5a
	ANAC092	AT5G39610		1h
	ANAC092	AT5G39610	PMID:21673078	1h
	ANAC092	AT5G39610	PMID:22345491	1h
	ANAC092	AT5G39610	PMID:22313226	1h
	ANAC092	AT5G39610	PMID:23340744	1h
	ANAC092	AT5G39610	PMID:23926065	1h
	ANAC092	AT5G39610	PMID:26518251	1h
	ANAC092	AT5G39610	PMID:27021284	1h
	ANAC092	AT5G39610	PMID:27388337	1h
	ANAC092	AT5G39610	PMID:29808023	1h
	ANAC092	AT5G39610		1h
	ANAC101	AT5G62380		2a
	ANAC104	AT5G64530	PMID:30872424	7e
	ANAC055	AT3G15500	PMID: 26518251	3e
	ANAC072	AT4G27410		3e
	ANAC019	AT1G52890		3e
	ANAC055	AT3G15500	PMID: 23578292	3e
	ANAC072	AT4G27410		3e
	ANAC019	AT1G52890		3e
